# Supplementary material for: Generation of vascularized human cardiac organoids for 3D in vitro modeling
Source: STAR Protoc. 2023 Jun 28;4(3):102371. doi: 10.1016/j.xpro.2023.102371 (PMC10511847; doi:10.1016/j.xpro.2023.102371)
Supplement: Data S1. Matlab files for contraction analysis, related to protocol steps 40–45 [file mmc1.zip]

Archive with 6 entries (5 files):
- Data S1 Matlab files for contraction analysis/
- Data S1 Matlab files for contraction analysis/batchanalysis.m
- Data S1 Matlab files for contraction analysis/poletracking.m
- Data S1 Matlab files for contraction analysis/Scale.m
- Data S1 Matlab files for contraction analysis/SettingConditions.m
- Data S1 Matlab files for contraction analysis/TIF2AVI.m
