# Supplementary material for: Generation of vascularized human cardiac organoids for 3D in vitro modeling
Source: STAR Protoc. 2023 Jun 28;4(3):102371. doi: 10.1016/j.xpro.2023.102371 (PMC10511847; doi:10.1016/j.xpro.2023.102371)
Supplement: Data S1. Matlab files for contraction analysis, related to protocol steps 40–45 [file mmc1.zip › Data S1 Matlab files for contraction analysis/batchanalysis.m]

% Batch processing
clear all;
% Save videos as 3 digit well numbers ie 001, 002, 003 etc
% Will track only the left pole
% Optimize video analysis using user inputs in the poletracking function
% file


% Make sure all function files and videos are in the same folder and that
% that folder is the active path

% Get video files

% need videos at 50fps, resolution requirements depend on particular system
% no audio

videos=dir('*.avi');

% Inputs each videos into the poles tracking function file for analysis
files={videos.name};
%files={'001.avi'};% if you would like to select a particular file
nvideos=length(files);
for i=1:nvideos
    close ALL;
    file=files{i};
    % Video number
    vnumber={file(1:3)}; % this is 3 characters not a number
    % Call poletracking function
    analysis=poletracking(file,vnumber);
    well(i)=vnumber;
    force(i)=analysis(1);
    rate(i)=analysis(2);
    ta(i)=analysis(3);
    tr(i)=analysis(4);
    RRscat(i)=analysis(5);
    
    
% Write data to excel file
titles={'Well Number','Force (uN)','Rate (bpm)','Ta (s)','Tr (s)','RRscat (s)'};
wellnumber=[well(i)];
heartdynodata=[force(i),rate(i),ta(i),tr(i),RRscat(i)];
pos=i+1;
wellnumpos=sprintf('A%d',pos);
datanumpos=sprintf('B%d',pos);
xlswrite('heartdynoanalysis.xls',titles,1,'A1')
xlswrite('heartdynoanalysis.xls',wellnumber,1,wellnumpos)
xlswrite('heartdynoanalysis.xls',heartdynodata,1,datanumpos)

end
