# Supplementary material for: Generation of vascularized human cardiac organoids for 3D in vitro modeling
Source: STAR Protoc. 2023 Jun 28;4(3):102371. doi: 10.1016/j.xpro.2023.102371 (PMC10511847; doi:10.1016/j.xpro.2023.102371)
Supplement: Data S1. Matlab files for contraction analysis, related to protocol steps 40–45 [file mmc1.zip › Data S1 Matlab files for contraction analysis/poletracking.m]

function analysis=poletracking(file,vnumber)
    % USER INPUTS    
    objectRegion = [83   179    38   127]; %initial cropping rectange [xmin ymin(from tope left) width height]
        
    framerate=50; % framerate of the video file, type videofileReader.info to determine the framerate per second
    pixeltodist=500/151.75; %um/pixel use analysis mfile to determine
	kconst=14; %determine for particular system, in uN/um
    minpeakheight=20; % Define, the minimum peak height to be analysed
    minpeakdistance=0.25; % Define, in s
    
   
    % Open video file
     videoFileReader = vision.VideoFileReader(file);
     coords = zeros(0,0); %initializecoords
     % Read first fram with object of interest   
     objectFrame = step(videoFileReader);
      % Detect interest points in the object region
    points = detectMinEigenFeatures(rgb2gray(objectFrame), 'ROI', objectRegion);
     % Create a tracker object.
    tracker = vision.PointTracker('MaxBidirectionalError', 1);
      % Initialize the tracker
    initialize(tracker, points.Location, objectFrame);
     
    % Loop through all frames
  while ~isDone(videoFileReader)
      frame = readFrame();             % Read next image frame
      [points, validity] = step(tracker, frame);  % Track the points
      x=mean(points((1:end),1));
      coords=assemble(x,coords);
  end

  
 % Compute distances
  framescoords=length(coords);
  baseline=prctile(coords,10); %baseline is the 10 percentile of coords

    for i=1:framescoords
       % compute time
       time(i)=[(i-1)/framerate];
       % compute movements rel baseline based on cartesian coords and directionality given by movement in the x direction
       distmovement(i)=coords(i)-baseline;
    end
    
    Distmovement=[distmovement(1:end)];
    % Determine force
    forceraw=2.*kconst.*pixeltodist.*distmovement';
    force=sgolayfilt(forceraw,5,9);
  % Determine minimum peak height
    mpkh=minpeakheight; % minimum peak height of contraction
  % Determine the minimum peak distance
    mpd=round(minpeakdistance*framerate);
  % Find peak forces and times
  [peaks,beatpos]=findpeaks(force,'minpeakheight',mpkh,'minpeakdistance',mpd);
  if peaks>0
  timebeat=(beatpos-1)/framerate; %time at beats in s
  meanforce=mean(peaks);% mean force of all contractions > minpeakheight
   % Beats per minute
  nbeats=length(peaks);
  rate=60*nbeats/time(end);
    
  % RRscatter for arrhythmia
  if length(timebeat)>2
  for i=1:length(timebeat)-2
      Rdash=timebeat(i+2)-timebeat(i+1);
      R=timebeat(i+1)-timebeat(i);
      RRscat(i)=abs(Rdash-R);
  end
      meanRRscat=mean(RRscat);
  else
      meanRRscat=0;
  end
  
    else
      timebeat=0;
      meanforce=0;
      beatpos=0;
      rate=0;
      meanRRscat=0;
  end
  
 
  
% Time 50% activation
if peaks>0
for i=1:length(peaks);
ACTIVATE50=0.5*peaks(i);
forcecurvea=force(beatpos(i):-1:1);
deltaact=find(forcecurvea<ACTIVATE50);
if numel(deltaact)>0
ACTPOS=beatpos(i)-deltaact(1)+1;
TIMEACTzero(i)=time(ACTPOS);
ACTzero(i)=0.5*peaks(i);
Tazero(i)=time(beatpos(i))-time(ACTPOS);
else
end
end
end


if exist('Tazero')
TIMEACT=nonzeros(TIMEACTzero);
ACT=ACTzero(end+1-length(TIMEACT):end);
Ta=nonzeros(Tazero);
meanta=mean(Ta);
else
meanta=0;
end

% Time 50% relaxation

if peaks>0
    for i=1:length(peaks);
    RELAX50=0.5*peaks(i);
    forcecurver=force(beatpos(i):end);
    deltarelax=find(forcecurver<RELAX50);
    if numel(deltarelax)>0
    RELAXPOS=beatpos(i)+deltarelax(1)-1;
    TIMERELAX(i)=time(RELAXPOS);
    RELAX(i)=0.5*peaks(i);
    Tr(i)=time(RELAXPOS)-time(beatpos(i));
    else
    end
    end
end
        if exist('Tr')
        meantr=mean(Tr);
        else
        meantr=0;
        end
                
        
  % Plot Results
    plot(time(:),force(:),'k-');
    hold on;
    if peaks>0
    plot(timebeat,peaks,'ro')
    if exist('TIMEACT')
    plot(TIMEACT,ACT,'bx','Markersize',10)
    else
    end
    if exist('TIMERELAX')
    plot(TIMERELAX,RELAX,'bx','Markersize',10)
    else
    end    
    else
  end
    xlabel('Time (s)');
    ylabel('Force (uN)');
    print('-djpeg', char(vnumber));
 
    analysis=[meanforce,rate,meanta,meantr,meanRRscat];
    
    % Get each frame
    function frame = readFrame()
        frame = videoFileReader.step();
    end

   
% Output coords
    function coords=assemble(x,coords);
    nframesmat=length(coords);
    nframes=nframesmat(1);
        for i=nframes+1;
            coords(i,:)=x;
        end
    end

end


    
