# Supplementary material for: Generation of vascularized human cardiac organoids for 3D in vitro modeling
Source: STAR Protoc. 2023 Jun 28;4(3):102371. doi: 10.1016/j.xpro.2023.102371 (PMC10511847; doi:10.1016/j.xpro.2023.102371)
Supplement: Data S1. Matlab files for contraction analysis, related to protocol steps 40–45 [file mmc1.zip › Data S1 Matlab files for contraction analysis/Scale.m]

 videoFileReader = vision.VideoFileReader('001.avi');
         % Read the first video frame
     frame=videoFileReader.step;   
     objectFrame = frame; 
    videoFileReader.info
figure, imshow(frame)
d = imdistline;
