# Supplementary material for: Generation of vascularized human cardiac organoids for 3D in vitro modeling
Source: STAR Protoc. 2023 Jun 28;4(3):102371. doi: 10.1016/j.xpro.2023.102371 (PMC10511847; doi:10.1016/j.xpro.2023.102371)
Supplement: Data S1. Matlab files for contraction analysis, related to protocol steps 40–45 [file mmc1.zip › Data S1 Matlab files for contraction analysis/SettingConditions.m]

 % Create System objects for reading and displaying video, and for
    % drawing a bounding box of the object.
    videoFileReader = vision.VideoFileReader('016.avi');
    videoPlayer = vision.VideoPlayer;
 
    % Read the first video frame which contains the object and then show
    % the object region
    objectFrame = step(videoFileReader);  % read the first video frame
  
    %objectRegion = [195, 350, 100, 350];  % define the object region
    % You can also use the following commands to select the object region
    % using a mouse. The object must occupy majority of the region.
    figure; imshow(objectFrame); objectRegion=round(getPosition(imrect))
 
    objectImage = insertShape(objectFrame, 'Rectangle', objectRegion, ...
                              'Color', 'red');
    figure; imshow(objectImage); title('Red box shows object region');
  
    % Detect interest points in the object region
    points = detectMinEigenFeatures(rgb2gray(objectFrame), 'ROI', objectRegion);
    
    % Display the detected points
    pointImage = insertMarker(objectFrame, points.Location, '+', ...
                              'Color', 'white');
    figure, imshow(pointImage), title('Detected interest points');
  
    % Create a tracker object.
    tracker = vision.PointTracker('MaxBidirectionalError', 1);
  
    % Initialize the tracker
    initialize(tracker, points.Location, objectFrame);
  
%     % To create video
%     vidObj=VideoWriter('TEST2','Motion JPEG AVI'); % Put video filename in TEST
%     vidObj.FrameRate=50; % Video framerate
%     open(vidObj); % Open the video file
    
             
    % Track and display the points in each video frame
    while ~isDone(videoFileReader)
      frame = step(videoFileReader);             % Read next image frame
      [points, validity] = step(tracker, frame);  % Track the points
      out = insertMarker(frame, points(validity, :), '+'); % Display points
      step(videoPlayer, out);                    % Show results
      %writeVideo(vidObj,out)                % To write a video
   end
  
   release(videoPlayer);
   release(videoFileReader);
