# Supplementary material for: Generation of vascularized human cardiac organoids for 3D in vitro modeling
Source: STAR Protoc. 2023 Jun 28;4(3):102371. doi: 10.1016/j.xpro.2023.102371 (PMC10511847; doi:10.1016/j.xpro.2023.102371)
Supplement: Data S1. Matlab files for contraction analysis, related to protocol steps 40–45 [file mmc1.zip › Data S1 Matlab files for contraction analysis/TIF2AVI.m]

%TIF2AVI

%MAKE SURE YOU ENTER THE FRAMERATE
clear all;
images=dir('*.tif');
files={images.name};
nfiles=length(files);
for i=1:nfiles
TIF=files{i};
videoname=TIF(1:3);
vidObj=VideoWriter(videoname,'Motion JPEG AVI');
vidObj.FrameRate=50;
open(vidObj);
info=imfinfo(TIF);
nframe=numel(info);
for k=1:nframe
    frame=imread(TIF,k);
    frameconv=uint8(frame./4); % decreasing the value will increase brightness
    writeVideo(vidObj,frameconv);
end
close(vidObj)
end
