# Supplementary material for: Generation of vascularized human cardiac organoids for 3D in vitro modeling
Source: STAR Protoc. 2023 Jun 28;4(3):102371. doi: 10.1016/j.xpro.2023.102371 (PMC10511847; doi:10.1016/j.xpro.2023.102371)
Supplement: Data S2: SU-8 wafer CAD file accounting for PDMS shrinkage [file mmc3.zip]

Archive with 1 entries (1 files):
- SU-8 wafer CAD file accounting for PDMS shrinkage.dwg
